# Supplementary material for: Caveolin-1 rs1997623 Single Nucleotide Polymorphism Creates a New Binding Site for the Early B-Cell Factor 1 That Instigates Adipose Tissue CAV1 Protein Overexpression
Source: Cells. 2022 Dec 6;11(23):3937. doi: 10.3390/cells11233937 (PMC9738758; doi:10.3390/cells11233937)
Supplement: Supplementary file 1 [file cells-11-03937-s001.zip]

Archive with 1 entries (1 files):
- cells-1922642-supplementary.pdf
